# Supplementary material for: Identification of biomarkers co-associated with M1 macrophages, ferroptosis and cuproptosis in alcoholic hepatitis by bioinformatics and experimental verification
Source: Front Immunol. 2023 Apr 6;14:1146693. doi: 10.3389/fimmu.2023.1146693 (PMC10117880; doi:10.3389/fimmu.2023.1146693)
Supplement: Supplementary file 4 [file Table_3.xlsx]

## Sheet: Sheet1
Table S3：The 16 cuproptosis-related genes
SLC32A1
ATP7A
ATP7B
FDX1
LIAS
DLD
LIPT1
LIPT2
DLAT
PDHA1
PDHB
MTF1
GLS
CDKN2A
GCSH
MPC1
