# Supplementary material for: Identification of biomarkers co-associated with M1 macrophages, ferroptosis and cuproptosis in alcoholic hepatitis by bioinformatics and experimental verification
Source: Front Immunol. 2023 Apr 6;14:1146693. doi: 10.3389/fimmu.2023.1146693 (PMC10117880; doi:10.3389/fimmu.2023.1146693)
Supplement: Supplementary file 6 [file Table_5.xlsx]

## Sheet: Table S5
Table S5. DEGs (AH vs Con)
Symbol	log2FC	P.Value	adj.P.Val
FOS	-3.80868	1.66357e-12	2.7464e-08
FOSB	-4.80297	5.14586e-12	4.24765e-08
KRT23	5.38141	2.00019e-11	1.09449e-07
CCL20	5.39861	2.65186e-11	1.09449e-07
HKDC1	3.09549	8.15567e-11	2.69284e-07
GADD45G	-2.00199	2.05192e-10	5.64586e-07
NR4A2	-2.87494	4.84943e-10	1.1437e-06
DCDC2	2.19395	9.235e-10	1.88078e-06
SLC22A15	2.45732	1.07043e-09	1.88078e-06
DTNA	1.58239	1.13925e-09	1.88078e-06
SYBU	-1.41202	1.6072e-09	2.41211e-06
AKR1B10	5.56821	1.77431e-09	2.44101e-06
GOLM1	3.07758	2.44925e-09	3.11036e-06
PDGFA	1.73189	3.61894e-09	4.2186e-06
MMP7	2.87921	3.833e-09	4.2186e-06
KCNN2	-3.52684	4.12843e-09	4.25976e-06
DUSP1	-2.16974	4.64982e-09	4.51552e-06
MFSD6	1.34425	6.413e-09	5.61593e-06
ANXA2	2.0085	6.4633e-09	5.61593e-06
TREM2	3.42885	6.97266e-09	5.6975e-06
GABBR1	2.99477	7.24741e-09	5.6975e-06
FAM169A	1.45935	1.06607e-08	7.90741e-06
SLC19A2	-1.68246	1.12702e-08	7.90741e-06
ARNTL2	1.77397	1.15429e-08	7.90741e-06
CYP2C19	-2.75402	1.19744e-08	7.90741e-06
SOX9	1.76583	1.40058e-08	8.89316e-06
TRIB1	-1.58712	1.67734e-08	1.0256e-05
PTGFR	1.73947	1.99626e-08	1.17701e-05
TNFRSF12A	2.12588	2.1716e-08	1.2263e-05
SPP1	3.65694	2.22842e-08	1.2263e-05
FAP	3.43071	2.40444e-08	1.28048e-05
PAQR4	2.31616	2.54422e-08	1.31258e-05
IL1RN	-1.39769	2.69194e-08	1.33245e-05
CD24	2.66738	2.76658e-08	1.33245e-05
KIF20A	2.61821	2.82487e-08	1.33245e-05
PPP1R1A	-2.39302	2.98501e-08	1.36888e-05
PPM1K	-1.25502	3.38288e-08	1.49446e-05
RGS1	-2.3097	3.48633e-08	1.49446e-05
LOXL4	2.51525	3.53044e-08	1.49446e-05
CIDEC	2.04595	3.63749e-08	1.50128e-05
LGSN	-2.52517	3.96918e-08	1.59822e-05
STMN2	3.3195	4.45695e-08	1.7519e-05
PER2	-1.29665	5.10497e-08	1.87284e-05
PLCXD1	-1.40513	5.69954e-08	2.03398e-05
KLF9	-1.41047	5.79059e-08	2.03398e-05
PDZK1IP1	3.70106	6.60236e-08	2.2708e-05
SLC16A10	-2.13808	6.79106e-08	2.28803e-05
CAP2	1.46128	7.10038e-08	2.3444e-05
GADD45B	-1.82017	7.4632e-08	2.41588e-05
TMEM200A	2.34415	7.70557e-08	2.44637e-05
PCOLCE2	-2.52751	9.37932e-08	2.84152e-05
KLF6	-1.33137	9.42161e-08	2.84152e-05
SULT1C2	1.72981	9.46657e-08	2.84152e-05
KDELR3	1.69904	1.02888e-07	3.03317e-05
ECT2	1.24812	1.16919e-07	3.30873e-05
CRNDE	1.46027	1.18248e-07	3.30873e-05
NR4A1	-2.10989	1.27179e-07	3.49932e-05
FAT1	2.05289	1.51661e-07	4.10453e-05
SRD5A2	-1.95198	1.59033e-07	4.16742e-05
RHOC	1.1025	1.68021e-07	4.33415e-05
C15orf48	2.72541	1.72219e-07	4.3741e-05
TMCO3	1.35858	1.80559e-07	4.51209e-05
TP53I3	1.78501	1.83118e-07	4.51209e-05
PCDH17	1.34617	1.91155e-07	4.64084e-05
CSRNP1	-1.80029	1.96086e-07	4.69156e-05
SOX4	1.6747	2.1198e-07	4.92899e-05
DUSP10	-1.27638	2.18019e-07	4.99899e-05
CHST9	1.58868	2.49576e-07	5.46154e-05
SLC25A25	-2.03766	2.50951e-07	5.46154e-05
F2RL1	1.48104	2.58041e-07	5.46154e-05
SLC38A1	1.64771	2.71469e-07	5.5441e-05
CA12	2.05352	2.72017e-07	5.5441e-05
MORC4	1.3894	2.76541e-07	5.56758e-05
CXCL6	3.23126	2.90821e-07	5.7353e-05
RGS4	1.96894	2.9182e-07	5.7353e-05
RORC	-1.39601	3.05032e-07	5.92444e-05
FAM151A	-3.14078	3.11461e-07	5.97896e-05
KRT7	1.68553	3.25381e-07	6.17439e-05
PAQR5	1.6397	3.37255e-07	6.31808e-05
ATF3	-1.25309	3.40607e-07	6.31808e-05
ABCB1	1.33301	3.47436e-07	6.37314e-05
ADRB2	-1.24924	3.51536e-07	6.37749e-05
C8orf4	-1.55701	3.67111e-07	6.58765e-05
RAB3B	2.02082	4.14919e-07	7.29893e-05
NQO1	2.3986	4.15591e-07	7.29893e-05
CLEC4M	-2.19581	4.22532e-07	7.33274e-05
B3GNT5	1.2674	4.26399e-07	7.33274e-05
HIST1H2AC	1.23676	4.37545e-07	7.42373e-05
RCL1	-1.65736	4.41198e-07	7.42373e-05
EGR2	-1.76254	4.52751e-07	7.42373e-05
ANXA13	1.95353	4.64805e-07	7.42373e-05
ORMDL2	1.03384	4.66873e-07	7.42373e-05
PALM2	-1.11979	4.67771e-07	7.42373e-05
GLIS3	1.1979	4.6954e-07	7.42373e-05
ZFAND5	-1.33909	4.69616e-07	7.42373e-05
TOMM40L	1.79069	4.72162e-07	7.42373e-05
SQSTM1	1.26294	5.19133e-07	8.0361e-05
BCAT1	1.66016	5.21864e-07	8.0361e-05
TPM1	1.53001	5.28663e-07	8.0361e-05
C12orf5	1.39249	5.39315e-07	8.07591e-05
DBNDD1	1.47986	5.42992e-07	8.07591e-05
OAT	-2.16872	5.5309e-07	8.15265e-05
EZH2	1.27279	5.64584e-07	8.24842e-05
SCARA5	-1.88657	5.76998e-07	8.35584e-05
SIRT1	-1.09004	5.98725e-07	8.59508e-05
FZD6	1.03121	6.04233e-07	8.59938e-05
MVP	1.23733	6.10363e-07	8.61237e-05
EPDR1	1.3154	6.20841e-07	8.64055e-05
TIMP1	2.2782	6.22827e-07	8.64055e-05
GMNN	1.24051	6.39574e-07	8.72622e-05
MAP2K1	-1.12348	6.49551e-07	8.7897e-05
LDLR	-1.48463	6.64844e-07	8.92351e-05
IRS2	-1.416	6.7537e-07	8.97016e-05
ITGA6	1.39496	6.86933e-07	9.00046e-05
BICC1	2.00984	7.44674e-07	9.68017e-05
ERN1	-1.03869	7.58769e-07	9.77871e-05
EPCAM	2.51041	7.71838e-07	9.77871e-05
IER2	-1.0364	7.79056e-07	9.77871e-05
RAB25	2.63928	7.81871e-07	9.77871e-05
ELL2	-1.11742	7.9862e-07	9.9131e-05
FST	-1.5463	8.08277e-07	9.93985e-05
GPR64	2.15674	8.12817e-07	9.93985e-05
TES	1.30278	8.34966e-07	0.000100862
AVPR1A	-2.1678	8.49713e-07	0.000100862
SSTR1	-1.33992	8.51383e-07	0.000100862
RANBP3L	-2.17466	8.51622e-07	0.000100862
DIRAS2	1.39827	8.55328e-07	0.000100862
C9orf72	-1.08148	8.63718e-07	0.000101128
TMEM92	1.7235	8.71411e-07	0.000101311
CTNNA3	-1.94532	8.79381e-07	0.000101522
IL32	2.26737	9.04464e-07	0.000103693
CAPG	1.42981	9.5447e-07	0.000107927
THBS2	2.653	9.82497e-07	0.000109112
DLGAP5	2.2185	9.84168e-07	0.000109112
PPIC	1.0313	1.01394e-06	0.000110545
KCNJ3	-1.5455	1.01703e-06	0.000110545
ASPA	-1.16516	1.0614e-06	0.000113753
N4BP2L1	-1.32829	1.10874e-06	0.000115849
COL5A2	1.45639	1.13658e-06	0.000118012
PTGFRN	1.18211	1.1636e-06	0.000119379
LCN2	3.36005	1.16834e-06	0.000119379
LGALS3	2.0455	1.17882e-06	0.000119379
ASNS	1.64018	1.18576e-06	0.000119379
RAPH1	-1.26296	1.18591e-06	0.000119379
CLDN14	-1.10125	1.21411e-06	0.000121477
HGF	1.13178	1.23052e-06	0.000122377
NIPAL2	1.05555	1.24869e-06	0.000123441
TXNRD1	1.37409	1.25647e-06	0.00012347
KRT8	1.55942	1.31097e-06	0.000128064
SLC12A2	1.61374	1.33324e-06	0.000129474
TTC36	-1.63013	1.36372e-06	0.000131137
RAD51AP1	1.23078	1.36626e-06	0.000131137
CLDN7	1.54311	1.37867e-06	0.000131563
ITGA2	1.9512	1.43653e-06	0.000136297
HAAO	-1.40791	1.45276e-06	0.000137049
FABP4	2.71497	1.47485e-06	0.000137605
C1orf106	2.38414	1.47532e-06	0.000137605
CXCL5	1.50602	1.53052e-06	0.000141952
VAMP5	1.02406	1.59585e-06	0.000145061
CTHRC1	1.99854	1.60089e-06	0.000145061
DNAJC6	1.76368	1.60798e-06	0.000145061
C3orf14	1.05774	1.66356e-06	0.000149259
MME	-2.10559	1.71571e-06	0.000151719
RAD54L2	-1.27732	1.72758e-06	0.000151719
FAIM	1.09988	1.72773e-06	0.000151719
MAP1B	1.47328	1.84086e-06	0.000158925
TUBB3	1.07901	1.84183e-06	0.000158925
TMEM106C	1.1998	1.8483e-06	0.000158925
DEFB1	1.88412	1.99774e-06	0.000168269
EFEMP1	2.78812	2.02328e-06	0.000169284
EEF1A2	2.20023	2.04684e-06	0.000169284
CFTR	1.98433	2.05081e-06	0.000169284
CCDC102B	2.13476	2.06292e-06	0.000169436
CXCL2	-1.99715	2.10722e-06	0.000170892
TAGLN2	1.05282	2.13152e-06	0.000170892
CACNB2	-1.21123	2.15489e-06	0.000171204
CENPE	2.33037	2.16377e-06	0.000171204
LIMK2	1.06068	2.20275e-06	0.000171896
ADRB1	-1.62427	2.2074e-06	0.000171896
AADAT	-1.72934	2.23278e-06	0.000173057
IRS1	-1.15741	2.27688e-06	0.000174833
RHOB	-1.30227	2.32041e-06	0.000176533
COL3A1	1.96385	2.33499e-06	0.000176827
KRT18	1.56604	2.4327e-06	0.000182552
PIGR	1.36817	2.49264e-06	0.000186156
FANCI	1.0909	2.5193e-06	0.000186156
FTCD	-1.48259	2.52467e-06	0.000186156
COL4A1	2.05289	2.52583e-06	0.000186156
CPEB3	-1.21741	2.61759e-06	0.000192061
NDC80	2.17023	2.70235e-06	0.000195672
SLC47A1	-1.30669	2.72509e-06	0.000196456
DOK6	-1.50766	2.80828e-06	0.000200503
CYP26A1	-2.73075	2.81766e-06	0.000200503
PLP2	1.68004	2.9188e-06	0.000206613
TSC22D3	-1.6012	2.92855e-06	0.000206613
MPV17	1.37889	3.01078e-06	0.000210614
CNDP1	-2.42161	3.03589e-06	0.000211475
SLC35C1	1.48859	3.0694e-06	0.00021291
CDC20	2.02083	3.09517e-06	0.0002138
UBE2Q2	1.03451	3.1323e-06	0.000215364
CCS	-1.00076	3.15836e-06	0.00021546
NFIL3	-1.79477	3.17631e-06	0.000215793
HSPB8	1.58622	3.26613e-06	0.000216966
IL6R	-1.40282	3.2817e-06	0.000216966
PODXL	1.19341	3.29655e-06	0.000216966
ITGAV	1.46187	3.29872e-06	0.000216966
TMEM139	1.04927	3.36242e-06	0.000219368
MELK	2.03546	3.38659e-06	0.000219368
CAPN3	-1.54124	3.388e-06	0.000219368
KRT222	1.31655	3.38839e-06	0.000219368
CSTB	1.25422	3.47271e-06	0.000223949
CYP11A1	2.06087	3.56517e-06	0.000229017
HAO2	-1.91319	3.61191e-06	0.000230228
KCND2	1.62112	3.65325e-06	0.000230429
MOXD1	1.67402	3.67037e-06	0.000230429
CDKN3	1.29598	3.67089e-06	0.000230429
CLEC5A	1.69807	3.73282e-06	0.000233429
ALDOA	1.10681	3.75579e-06	0.000233697
SRPX2	2.01727	3.76543e-06	0.000233697
C12orf75	1.45883	3.77987e-06	0.000233715
ANXA5	1.41912	3.82417e-06	0.000234696
COL1A2	2.41198	3.86059e-06	0.000235183
CD109	1.48345	4.10707e-06	0.000247459
NPAS2	1.11521	4.2447e-06	0.000253723
PRKAA2	1.10992	4.27111e-06	0.000253723
GPR88	-1.9304	4.27252e-06	0.000253723
E2F8	2.18743	4.33443e-06	0.000255633
SLC7A1	1.01057	4.34586e-06	0.000255633
LRRC1	1.24077	4.35113e-06	0.000255633
FXYD1	-1.24009	4.39874e-06	0.000257513
SORL1	-1.01461	4.45487e-06	0.000258963
PRSS3	1.31218	4.50337e-06	0.000260864
TYMS	1.48228	4.56851e-06	0.000263712
LGALS4	1.86133	4.62689e-06	0.000266151
CENPM	2.24687	4.747e-06	0.00027117
CGREF1	1.89008	4.86177e-06	0.000275818
RCAN1	-1.04849	4.97634e-06	0.000280141
AGBL2	-1.07062	4.97974e-06	0.000280141
ERRFI1	-1.46989	5.06036e-06	0.000282235
VIPR1	-1.66013	5.13568e-06	0.000284513
ASB9	-1.37508	5.15498e-06	0.000284627
ANXA2P2	1.81808	5.48193e-06	0.000298528
AKR1D1	-2.11821	5.49716e-06	0.000298528
KHK	-1.1327	5.62853e-06	0.00030466
SPA17	1.23641	5.682e-06	0.00030639
IL1RAP	-1.50417	5.6976e-06	0.00030639
CYR61	-1.53109	5.9968e-06	0.000318315
GPX8	1.20655	6.01527e-06	0.000318315
IDO2	-2.06064	6.14934e-06	0.000322566
TTC9	1.58284	6.20201e-06	0.000324016
ZWINT	1.32559	6.34544e-06	0.000328392
CDHR5	-1.37441	6.42781e-06	0.000330582
SUSD2	1.45968	6.49516e-06	0.000333008
BDKRB2	1.87668	6.60981e-06	0.000337837
PCDHB13	1.01164	6.63186e-06	0.000337918
P2RX5	1.29214	6.69062e-06	0.000339092
SIAH2	-1.04828	6.71652e-06	0.000339092
LUM	1.89669	6.82929e-06	0.000343734
BEX2	1.32503	6.86979e-06	0.000344721
CEBPD	-1.42145	6.91308e-06	0.000345231
TMEM119	1.71039	7.06795e-06	0.000349232
TXN	1.20124	7.32272e-06	0.000357383
RARRES1	1.51666	7.33859e-06	0.000357383
PLGLB2	-1.19761	7.38187e-06	0.000358433
GPC3	1.66668	7.41466e-06	0.000358969
PDK4	-1.428	7.94668e-06	0.000380191
DIRAS3	-1.18429	7.95241e-06	0.000380191
GNE	-1.25025	7.96814e-06	0.000380191
C5orf46	2.29297	8.00234e-06	0.000380722
HDX	1.05935	8.05139e-06	0.000381955
SMOC1	-1.22685	8.15042e-06	0.000385545
PMEPA1	1.33596	8.20318e-06	0.000386197
TMEM45B	1.78027	8.21099e-06	0.000386197
FBXL16	1.6821	8.29182e-06	0.000388891
EFHD1	-1.48899	8.40858e-06	0.00039325
EGR1	-1.64995	8.45302e-06	0.000394211
ABCG2	-1.18789	8.5324e-06	0.000396793
LPL	2.26047	8.59529e-06	0.000397838
LRCH2	1.39369	8.83434e-06	0.000404006
KLHL29	1.36452	8.92096e-06	0.00040684
TRNP1	1.40371	8.98203e-06	0.000408319
GPR125	-1.39901	9.06557e-06	0.000409909
ANXA4	1.06552	9.11241e-06	0.000409909
GAS2L3	1.14426	9.15528e-06	0.000410719
LAMC2	1.56718	9.28923e-06	0.000413358
FOXR2	-1.43872	9.63649e-06	0.000426512
CXCL1	2.11396	9.69345e-06	0.000427619
CCL15	1.54669	9.87384e-06	0.000431236
TUBA1C	1.03496	1.00123e-05	0.00043498
ANLN	1.55838	1.02919e-05	0.000440539
BBOX1	-2.26832	1.03003e-05	0.000440539
CD58	1.08457	1.03967e-05	0.000443425
CLIP4	1.08058	1.04407e-05	0.000443425
BUB1B	1.45327	1.04484e-05	0.000443425
ECHDC2	-1.0635	1.05418e-05	0.000446242
FNIP2	-1.23067	1.08848e-05	0.000456082
DFNA5	1.03663	1.09686e-05	0.000456696
FGF13	1.29877	1.101e-05	0.000456696
DTL	1.63076	1.11718e-05	0.000459937
PLIN5	-1.08525	1.12803e-05	0.000462658
KIAA1522	1.07116	1.12961e-05	0.000462658
DUSP2	-1.75096	1.1354e-05	0.000462658
ACSM3	-1.63761	1.13581e-05	0.000462658
KLHL15	-1.02144	1.17161e-05	0.000470609
LAMB3	1.20575	1.19508e-05	0.00047656
PSAT1	-1.25184	1.20768e-05	0.000479271
PBK	2.18178	1.21303e-05	0.000480238
CACNA2D1	1.15878	1.2255e-05	0.00048286
TOP2A	1.87529	1.23313e-05	0.000484707
SEL1L3	1.15535	1.2468e-05	0.000488917
DNMT3L	-2.46658	1.25923e-05	0.000492622
VTCN1	1.72309	1.27854e-05	0.000494318
ACACB	-1.14051	1.31031e-05	0.000504239
ELOVL7	1.89835	1.3313e-05	0.000509941
CDH6	1.14198	1.35566e-05	0.000513277
ANO10	1.37277	1.35578e-05	0.000513277
EPHX2	-1.05156	1.35614e-05	0.000513277
EMP1	1.30088	1.35866e-05	0.000513277
HLF	-1.04658	1.37155e-05	0.000516961
CCNB1	1.44098	1.39075e-05	0.000521816
AKR1C3	1.12131	1.43472e-05	0.000533464
COL4A2	1.73031	1.4942e-05	0.00055185
UPB1	-1.39429	1.53971e-05	0.000559891
RACGAP1	1.19588	1.55283e-05	0.00056342
TMCC1	1.00065	1.56339e-05	0.00056601
FMO1	1.8965	1.56881e-05	0.000566728
ACADSB	-1.37729	1.59415e-05	0.000573373
SRGAP1	1.00884	1.60215e-05	0.000574996
ME1	1.05718	1.62889e-05	0.000580807
PMP22	1.29843	1.63448e-05	0.000581544
EPHA3	1.1434	1.69028e-05	0.000596225
UHRF1	1.3901	1.70102e-05	0.000596225
TGDS	-1.02984	1.726e-05	0.00060115
VCAN	2.14702	1.78475e-05	0.000617705
COL5A1	1.64984	1.80494e-05	0.00061983
SORD	-1.1015	1.93962e-05	0.00065483
SERPINH1	1.34783	1.96743e-05	0.000661108
TRIM6	1.09875	1.97423e-05	0.000661108
GSDMB	-1.16344	2.00098e-05	0.000667358
TACSTD2	2.03047	2.04733e-05	0.000674637
MT1M	-2.41837	2.06981e-05	0.000677213
ANO1	-1.15533	2.07556e-05	0.000677213
SLITRK3	-2.00888	2.08822e-05	0.000677213
ID2	-1.02396	2.0969e-05	0.000677213
PCSK6	-1.21709	2.09831e-05	0.000677213
SLC44A3	1.37421	2.10441e-05	0.000677213
WBP5	1.10664	2.10464e-05	0.000677213
SPINK1	3.78772	2.11181e-05	0.000677213
ALDH2	-1.09541	2.1182e-05	0.000677213
CAPN2	1.11377	2.11972e-05	0.000677213
ZBTB33	1.01351	2.12008e-05	0.000677213
ZDHHC11	-1.01011	2.12214e-05	0.000677213
SIK1	-1.83366	2.13245e-05	0.000677213
CYP4F3	-1.10748	2.13308e-05	0.000677213
MAD2L1	1.0399	2.14038e-05	0.000678225
PLVAP	1.06635	2.16611e-05	0.000679096
NME1	1.0366	2.16921e-05	0.000679096
ZG16B	2.26589	2.17211e-05	0.000679096
MDK	1.17153	2.23626e-05	0.000685919
EIF5A2	1.11459	2.26683e-05	0.000687924
ARRDC2	1.09079	2.30446e-05	0.00069806
GPX2	2.14365	2.30936e-05	0.000698265
GNMT	-2.75542	2.35546e-05	0.000704461
MND1	1.66978	2.3922e-05	0.000711583
ST3GAL6	-1.39047	2.40575e-05	0.000713773
DAK	-1.28499	2.40821e-05	0.000713773
RRM2	2.00446	2.41659e-05	0.000714971
SPINT2	1.24276	2.53281e-05	0.000742747
TTK	1.91305	2.53296e-05	0.000742747
CENPK	1.08147	2.56704e-05	0.000750013
PSG5	1.33122	2.58786e-05	0.000753492
DGAT2	-1.23877	2.59825e-05	0.000755185
GALNT12	1.01013	2.6516e-05	0.000765302
KIAA0101	1.19623	2.68265e-05	0.000769677
NTF3	-1.57963	2.69024e-05	0.000769677
ENPP5	1.79153	2.70778e-05	0.000770738
HIST1H1D	1.25952	2.74192e-05	0.000777774
TCP10L	-1.14427	2.75251e-05	0.000779438
SLCO1B3	-1.97485	2.80915e-05	0.000792756
ENHO	-1.72403	2.83053e-05	0.000795354
OAZ3	1.37546	2.83281e-05	0.000795354
HBEGF	-1.02084	2.85143e-05	0.000797583
ADCY10	-1.20745	2.85524e-05	0.000797583
C10orf2	1.24931	2.87161e-05	0.000800801
SLAMF8	1.09024	2.88643e-05	0.000802223
CHAD	-1.64483	2.89588e-05	0.000803497
ANKRD37	-1.27108	3.00898e-05	0.000824829
COL6A3	1.36562	3.01857e-05	0.000824829
C1orf198	1.1656	3.04355e-05	0.000826415
ADRA1A	-1.14396	3.09896e-05	0.000840076
SLC6A16	-1.02382	3.1115e-05	0.000842094
ETNK2	-1.54615	3.16586e-05	0.000854006
GSN	1.13868	3.17991e-05	0.000856397
B3GAT1	-1.75814	3.25493e-05	0.000870917
SERPINA5	-1.2556	3.26836e-05	0.000873097
FCGR1A	1.18248	3.34448e-05	0.00088817
CMBL	-1.18609	3.34631e-05	0.00088817
SLC6A1	-1.26221	3.36605e-05	0.000888791
HS3ST2	1.6071	3.37556e-05	0.000888791
CDK1	1.39434	3.42071e-05	0.000897813
KANK4	-1.90817	3.50839e-05	0.000915007
LGI1	-2.24244	3.52083e-05	0.00091648
ADAMTS12	1.13723	3.6278e-05	0.000936097
PLXNC1	1.14797	3.63438e-05	0.000936097
GTF3C6	1.02939	3.6421e-05	0.000936097
ADAM9	1.15717	3.64595e-05	0.000936097
HTRA1	1.09127	3.66479e-05	0.000938015
HEXB	1.03654	3.67969e-05	0.000940371
HRCT1	1.86642	3.73499e-05	0.000950576
CLEC11A	1.00731	3.73689e-05	0.000950576
RNASE1	1.74574	3.83119e-05	0.000964163
PTTG1	1.53535	3.84615e-05	0.000966454
PALLD	1.14987	3.88284e-05	0.00097124
KPNA2	1.33204	3.95924e-05	0.000983157
C6orf123	-1.02749	3.96026e-05	0.000983157
ITGBL1	1.24048	3.99426e-05	0.000985669
LCAT	-1.74189	4.05214e-05	0.000994665
WISP2	1.98014	4.05482e-05	0.000994665
BATF	1.37247	4.06106e-05	0.00099472
WISP1	1.39815	4.08186e-05	0.000996378
MEGF10	-1.1251	4.12482e-05	0.0010029
EPB41L4B	-1.09779	4.23491e-05	0.00102664
COBLL1	-1.19351	4.27354e-05	0.0010315
COL1A1	2.12767	4.27995e-05	0.0010315
TM4SF1	1.03467	4.31288e-05	0.00103641
ABCB4	1.32431	4.32621e-05	0.00103641
SORT1	1.33907	4.33156e-05	0.00103641
ADAMDEC1	1.82327	4.33172e-05	0.00103641
CD5L	-1.61644	4.37612e-05	0.00104552
IGFALS	-1.32906	4.39478e-05	0.00104846
CBR3	1.07453	4.40236e-05	0.00104875
KRT19	2.69662	4.46733e-05	0.00105812
CCDC80	1.82202	4.64743e-05	0.00108984
HMMR	1.37809	4.71206e-05	0.00110342
SOCS2	-1.4536	4.76161e-05	0.0011103
SRD5A1	-1.11701	4.79517e-05	0.00111655
LXN	1.77464	4.83222e-05	0.00112359
SLFNL1	-1.14266	4.84701e-05	0.00112545
AQP1	1.51717	4.90121e-05	0.00113325
PON2	1.21279	4.96729e-05	0.00113896
BIK	1.54258	5.04531e-05	0.00115205
MYL12B	1.06187	5.0653e-05	0.00115484
STAG3L3	-1.81856	5.08553e-05	0.00115484
HTR2B	1.13272	5.23787e-05	0.00117649
MICAL1	1.79321	5.2583e-05	0.00117787
ZG16	-1.80105	5.27748e-05	0.00117897
JAG1	1.06457	5.33647e-05	0.00118893
CYP1A1	-3.3677	5.43404e-05	0.00120256
ALPK3	1.29371	5.48947e-05	0.00121312
TUBA1B	1.17281	5.52283e-05	0.00121568
ADH6	-1.3999	5.70388e-05	0.00124557
LAMA2	1.43626	5.77247e-05	0.00125557
SPINT1	1.45387	5.89915e-05	0.00127441
CDC7	1.01629	5.92798e-05	0.00127441
PPAP2C	1.71445	6.08804e-05	0.00129687
PHLDA2	1.13545	6.11839e-05	0.00130016
TUBA1A	1.36124	6.22556e-05	0.00131581
CD34	1.47976	6.24073e-05	0.00131581
ALDH1L1	-1.08396	6.29342e-05	0.00132518
CRY2	-1.14857	6.30123e-05	0.00132518
CXCL10	1.57365	6.31258e-05	0.00132588
ARSJ	1.11851	6.34636e-05	0.00133128
C6orf1	1.53936	6.38883e-05	0.00133849
CDH11	1.22503	6.55778e-05	0.00136179
MARCKS	1.06621	6.62762e-05	0.0013694
KIF4A	1.15924	6.65692e-05	0.00137165
ASPG	-1.43829	6.68109e-05	0.00137165
HPS5	1.10695	6.70861e-05	0.0013741
CDC45	1.89832	6.7363e-05	0.00137636
SLC22A18	1.05499	7.0944e-05	0.00142831
PCSK5	1.02774	7.36004e-05	0.00146612
ITGB6	1.16586	7.36422e-05	0.00146612
CETP	-1.56703	7.37103e-05	0.00146612
FJX1	1.23655	7.45489e-05	0.00147569
PAFAH1B3	1.19355	7.55583e-05	0.00148499
NPY1R	-1.28216	7.6211e-05	0.00149426
OSMR	1.01746	7.64917e-05	0.00149713
CST2	1.34181	7.65388e-05	0.00149713
ALAS1	-1.23169	7.68834e-05	0.00149997
LOC100130872	1.01486	7.72689e-05	0.00149997
APOBEC3B	1.05579	7.74255e-05	0.00150025
CDR2L	1.31614	7.80917e-05	0.00150785
COMMD8	1.00034	7.87843e-05	0.0015162
IFI30	1.29712	7.95403e-05	0.00152512
SRXN1	1.11431	7.97417e-05	0.00152721
EHF	1.19011	8.06171e-05	0.00153685
TRIM47	1.26923	8.11828e-05	0.00154185
ATOH7	-1.10994	8.1253e-05	0.00154185
MSN	1.10777	8.209e-05	0.0015506
S100A10	1.18695	8.38471e-05	0.00157471
ADAMTS2	1.10661	8.44255e-05	0.00158098
CLDN4	1.0031	8.58412e-05	0.0015954
XK	1.57216	8.65314e-05	0.00160511
CKMT2	1.50071	8.75658e-05	0.00161884
DEPDC1B	1.48961	8.82658e-05	0.00162725
HES4	1.99524	8.87313e-05	0.00162725
SGK223	1.30668	9.04316e-05	0.00164783
MAT1A	-1.01697	9.15693e-05	0.00166489
TESC	1.0955	9.21541e-05	0.00167127
TOB1	-1.05406	9.3059e-05	0.00167465
BCHE	-1.95924	9.32223e-05	0.00167465
UBE2T	1.86968	9.37968e-05	0.00168303
THY1	1.54378	9.48161e-05	0.00169041
CDCA5	1.18428	9.66658e-05	0.00171229
COL11A1	1.30369	9.91019e-05	0.0017385
KIF11	1.01133	9.9487e-05	0.00173986
TNFAIP8	1.08364	0.00010392	0.00178699
IYD	-1.06324	0.000104022	0.00178699
SLCO4C1	-1.27073	0.000104781	0.00179261
LIF	1.13303	0.000105293	0.0017976
CEP55	1.26206	0.00010596	0.00180712
ABCA8	-1.01192	0.000106214	0.00180959
FOLH1	-1.29581	0.000113987	0.00192414
NUSAP1	1.08695	0.0001168	0.00196159
FBN1	1.25916	0.000117363	0.0019668
SMOC2	1.43101	0.000118182	0.00197677
GNAO1	-1.13375	0.000119313	0.00198964
PYGB	1.05119	0.000119787	0.00198988
IGFBP7	1.25185	0.000120283	0.00199574
LTBP2	1.12405	0.000121069	0.00200474
PAPLN	1.08124	0.000124394	0.00203709
CYP1A2	-2.7206	0.000124627	0.00203709
TRIM73	-1.29363	0.000126099	0.002051
CBS	-1.00858	0.000126583	0.00205531
FCGR1B	1.41667	0.000127199	0.00206077
COL15A1	1.37068	0.000128342	0.00207521
C11orf80	1.07897	0.000129693	0.00208962
AR	-1.06891	0.000131365	0.00210985
LOXL2	1.40241	0.000137474	0.00216165
TGFBI	1.2041	0.000137515	0.00216165
SH3YL1	1.22451	0.000137671	0.00216165
COQ10A	-1.03137	0.000139982	0.00219464
SYDE2	-1.59807	0.000141402	0.00221271
LIME1	-1.32204	0.000142983	0.0022311
AASS	-1.553	0.0001439	0.00224118
JUNB	-1.17589	0.000145883	0.00225927
EXO1	1.54268	0.000147861	0.00227074
ARMCX2	1.02223	0.000151118	0.00229937
ZNF385B	-1.19888	0.000152699	0.00231489
TUBB2B	1.623	0.000155093	0.00233402
FAM198A	-1.48499	0.000156686	0.00234456
SCRN1	1.12338	0.000161976	0.00239397
GLYAT	-1.45988	0.000162273	0.00239601
GXYLT2	1.245	0.000162404	0.00239601
B3GNT3	1.35374	0.000167137	0.00244616
CRIP3	1.52013	0.000170288	0.00247255
IMPG1	-1.27962	0.000174131	0.00250849
NEURL3	1.19636	0.000176742	0.00253659
NETO2	1.24137	0.000178201	0.00254712
CCNA2	1.34186	0.000181973	0.00257945
GPNMB	1.64736	0.000182747	0.00258056
PER3	-1.02268	0.000184622	0.0025984
DCX	1.2694	0.000185015	0.00260172
IGFBP1	-1.73002	0.000185175	0.00260175
LPAL2	-1.06021	0.00019206	0.00267652
PAPPA	1.0052	0.000192717	0.00268033
TGM2	1.22906	0.000197761	0.00273667
UBE2C	1.11223	0.000202583	0.00277143
CLDN10	1.21684	0.000204486	0.00278536
F13A1	1.71048	0.000205068	0.00278853
FABP5	1.73837	0.000206152	0.00279882
ZFP36	-1.20065	0.00021036	0.0028343
ANXA3	1.25419	0.000210552	0.0028343
ZNF331	-1.05418	0.000210699	0.0028343
BACE2	1.08489	0.000212576	0.00284856
FAM169B	1.41042	0.000213213	0.00285477
MLLT11	1.18427	0.000217327	0.0028981
FCN2	-1.14094	0.00021792	0.00290366
SLITRK6	-1.05321	0.000244792	0.00316714
UNC119	1.00882	0.000246152	0.00318224
TTLL1	1.01427	0.000251413	0.00323123
NEK2	1.26024	0.000251535	0.00323123
G6PD	1.7051	0.000252181	0.00323235
WFDC12	1.36296	0.000255031	0.00325441
AGPAT9	-1.08739	0.000256011	0.00325971
PKLR	-1.07274	0.000258447	0.00327633
NCAPG	1.03389	0.000259631	0.00328632
S100A11	1.66275	0.000260762	0.00329374
LHFPL2	1.01247	0.000261937	0.00330165
LOXL1	1.35488	0.000270616	0.0033838
SLC13A5	-1.0444	0.000270895	0.0033838
FAM9B	-1.26417	0.000272819	0.00339923
SLPI	1.10966	0.000275691	0.00342724
APOA4	1.5081	0.000278913	0.00345429
MYBPC1	1.09329	0.000282067	0.00348591
IGDCC4	1.67705	0.000282911	0.00349072
IER5L	1.2154	0.00028978	0.00355585
CD300LF	1.24903	0.000290973	0.0035662
PATL2	-1.20997	0.000299483	0.00364075
SLC34A2	1.32214	0.000308107	0.00370468
S100A6	1.3862	0.000311531	0.0037377
EGR3	-1.06101	0.000315362	0.00376548
ADCY1	-1.03308	0.000335065	0.00391756
SLC27A5	-1.34348	0.000336206	0.00392534
PRSS23	1.03702	0.000342745	0.00397358
ASPM	1.1456	0.000351638	0.00404825
PKIB	1.09449	0.000353024	0.00405308
CUX2	-1.14017	0.000354819	0.0040594
SERPINE2	1.32518	0.000355707	0.00406392
CXCL14	-1.35931	0.000355707	0.00406392
KLRF1	-1.24948	0.000363023	0.00412184
SCN3B	-1.18833	0.000364181	0.00413214
PZP	-2.10156	0.000401858	0.00443314
ALDH6A1	-1.01132	0.000414573	0.00453858
G6PC	-1.57385	0.000422137	0.00460532
GABRE	1.23693	0.000422622	0.00460532
VWF	1.00035	0.00042338	0.00461054
INSIG1	-1.41934	0.000427077	0.00464162
MAMDC4	-1.75419	0.000430987	0.00466751
D2HGDH	-1.45787	0.000431895	0.00466939
IL10	-1.55848	0.000436206	0.00470367
LBP	1.24049	0.000441549	0.00473961
RRH	-1.36628	0.000444211	0.00475274
APOA5	-1.01325	0.000447646	0.00476918
LRRC69	1.05701	0.000452509	0.00479491
PRR15L	1.42664	0.000463277	0.00485603
C2orf40	-1.57418	0.000464391	0.00486461
IGFBPL1	1.14689	0.000471795	0.00492655
PLP1	-1.11836	0.000475224	0.00493883
CCL3	-1.05479	0.000497784	0.00510112
TACC3	1.04145	0.000501454	0.00513236
NRTN	-1.62259	0.000502813	0.00513991
TPX2	1.11315	0.000528348	0.00531859
ALDH3A1	1.64464	0.000529073	0.0053222
HAPLN4	-1.6359	0.000532247	0.00534118
ATL1	1.33371	0.00053596	0.00536101
C5orf27	-2.04576	0.00055019	0.00547834
OXTR	1.34584	0.000552545	0.00549185
RTN4RL2	-1.38087	0.000554061	0.00549699
ENPP2	1.2603	0.000582564	0.00566071
SLC22A1	-1.24212	0.000586227	0.00569295
NCF2	1.26135	0.000589401	0.00570676
CD69	-1.18753	0.000589723	0.00570676
CLIC6	1.34927	0.000590365	0.00570762
ZNF792	1.03846	0.000594337	0.00572859
ENPP3	-1.06494	0.000604843	0.00579533
H2AFY2	1.17409	0.0006084	0.00582266
TMEM52	-1.20346	0.000614702	0.00586935
DPH2	1.04119	0.000624619	0.0059278
DHRS2	-1.74124	0.000627245	0.005936
ADH4	-1.13377	0.000647607	0.00607808
C11orf88	-1.52376	0.000665686	0.00619493
PELP1	1.02995	0.000670222	0.00622311
TRIP13	1.01708	0.000680361	0.00628896
NR1I3	-1.02407	0.000698106	0.00639991
TRIM49	1.52926	0.000705104	0.00644549
GINS1	1.07952	0.000706944	0.00645874
MUC6	1.03284	0.00073266	0.0065865
HIST1H2BA	-1.14384	0.000750001	0.00668201
ACSL4	1.23641	0.000751449	0.0066913
DDIT4	-1.10198	0.000752671	0.00669857
LYG2	-1.41686	0.000756424	0.00672472
GSTA3	-1.57743	0.000768042	0.00679423
COL6A6	-1.4449	0.000770851	0.00679678
NANOS1	1.39355	0.000771117	0.00679678
SLC1A2	-1.17283	0.000771998	0.00680091
ESR1	-1.05289	0.000790486	0.00691215
PLAU	1.15601	0.000809258	0.0070321
LYVE1	-1.23772	0.000809316	0.0070321
GK2	-1.35801	0.000831427	0.00716016
GPR56	1.07917	0.000832879	0.00716893
FBXO15	-1.41209	0.000861453	0.00729319
GBA3	-1.03618	0.000868237	0.00731686
SERPINE1	-1.17974	0.000881862	0.00739394
CFP	-1.21775	0.000894739	0.0074829
IL18	1.13274	0.000898498	0.00749914
MGP	1.4541	0.000914884	0.00760897
ZCWPW1	-1.03302	0.000925365	0.00767991
RGAG4	-1.13069	0.000936471	0.00774947
CYP3A43	-1.17958	0.000951019	0.00783843
RDH16	-1.25034	0.000966224	0.00790847
GRHL3	-1.13905	0.000975873	0.00797164
ISG20	1.1206	0.000996236	0.00808635
PLA2G7	1.21079	0.00102244	0.00824996
PGLYRP2	-1.21663	0.00102988	0.00830473
IGHM	-1.03245	0.00103084	0.00830473
KCNN4	1.34083	0.00103252	0.00830698
VSIG2	1.02349	0.00103739	0.00833392
DSG1	-1.034	0.00106806	0.00854708
EPO	1.00991	0.00107141	0.00855323
GPR34	1.02434	0.00107586	0.00856794
MT1F	-1.56226	0.00107756	0.00857736
SLFN12	1.04683	0.00108458	0.00860834
OLR1	1.29248	0.00109669	0.00867108
PTPRZ1	-1.29685	0.00110281	0.00870285
SDS	-2.09339	0.00111616	0.00878714
ADM2	1.03855	0.00112095	0.0087997
CCDC39	1.16444	0.0011272	0.00882776
S100P	1.94189	0.00113114	0.00884605
PRG4	-1.08874	0.00117407	0.00910839
MUC13	1.31503	0.0011845	0.00916348
ARL14	1.14557	0.00120163	0.00926993
IGJ	-1.36677	0.0012182	0.00936716
RHBG	-1.29631	0.00123253	0.00944915
FNDC1	2.04002	0.00127407	0.00970187
WDR63	1.03343	0.00127597	0.00971186
RNASE6	1.06308	0.00128048	0.00973273
KCTD11	1.02178	0.00129666	0.00982855
SCG5	-1.38199	0.00130167	0.00985747
TAS2R16	-1.13657	0.00130261	0.00986008
TMPRSS3	1.13439	0.00131493	0.00992149
TK1	1.25544	0.00132277	0.00996252
PROM1	1.18823	0.00133382	0.0100228
GPR83	-1.36433	0.00137899	0.0102837
CRP	1.47111	0.00137913	0.0102837
CHI3L1	1.85142	0.00139036	0.0103208
DEPDC1	1.08448	0.00139757	0.0103697
PLA2G4F	-1.13988	0.00141775	0.0104629
KIF25	-1.11507	0.00143987	0.0105789
THRSP	-1.62096	0.00147627	0.0107887
CHST4	1.14226	0.00147787	0.0107933
RGS2	-1.02259	0.00150755	0.0109736
USP5	1.1938	0.00151473	0.0110118
CBLN4	-1.25232	0.00152197	0.0110342
ADRA2A	1.11401	0.00153108	0.0110717
CPXM1	1.31788	0.00153501	0.0110904
WNT4	1.05119	0.0015625	0.0112203
PHGR1	1.22228	0.0015728	0.011259
RNF152	-1.04365	0.00160934	0.0114372
SAMD13	1.31496	0.0016267	0.011532
MT1G	-1.46209	0.00162687	0.011532
FAM127B	1.22023	0.00165927	0.0116964
IER3	1.05877	0.00167586	0.0117866
STEAP1	1.04269	0.00169422	0.0118768
ASCL1	-1.38496	0.00173477	0.0120421
FOXD1	-1.10366	0.0017739	0.0122175
TXK	-1.00874	0.00179724	0.012332
CCL11	1.50518	0.00180197	0.0123541
EPS8L3	1.21635	0.00180804	0.0123701
PAIP2B	-1.10272	0.00186318	0.0126582
CABYR	1.03471	0.0018694	0.0126721
SLC16A9	-1.34818	0.00188595	0.0127394
LPCAT1	1.28117	0.00189729	0.0127846
CLEC4G	-1.46632	0.00189841	0.012787
MBLAC1	-1.12771	0.00190586	0.0128267
IL13RA2	-1.89221	0.00191038	0.012838
ZNF461	-1.03339	0.00193845	0.0129457
PRAMEF10	1.37293	0.00194435	0.0129766
MCM2	1.28322	0.00195467	0.0130119
BIRC3	1.16247	0.0019656	0.0130742
CST9L	-1.00394	0.00198218	0.0131473
CAPN6	1.51163	0.00202217	0.0133305
DCXR	-1.11124	0.00202455	0.0133373
COL10A1	1.29244	0.00202827	0.0133458
LANCL3	1.22022	0.00203414	0.013368
MYOT	-1.15952	0.00209354	0.013634
PLAC8	-1.07895	0.0022128	0.0142089
NUF2	1.04793	0.0022726	0.0144802
SLC39A12	-1.13213	0.00227807	0.0144927
CDCA3	1.06144	0.00230232	0.014602
TAS2R41	-1.048	0.0023793	0.0149297
DCDC1	-1.37318	0.00238692	0.0149661
PLIN1	-1.5524	0.00241764	0.0150956
C19orf33	1.24623	0.00245301	0.0152265
CD52	1.03903	0.00245592	0.0152265
EPHB1	-1.09359	0.00252791	0.0155431
EYS	1.03197	0.00261446	0.0159978
CACNG3	-1.1119	0.00266776	0.0162339
NKX6-1	1.11069	0.00272766	0.0164647
FAM3D	1.14272	0.00275465	0.0165852
AEBP1	1.04333	0.00277065	0.016639
NEU4	-1.02143	0.00293485	0.0173911
SLC38A4	-1.03995	0.00296398	0.0175259
C1orf116	1.16868	0.00305665	0.0179108
APLP1	1.19763	0.00310925	0.0181449
CCL4	-1.05838	0.00312185	0.0181923
SEC31B	-1.00485	0.00319028	0.0184866
TMC4	1.3031	0.00320885	0.0185517
KCNS3	1.06841	0.00325112	0.018734
IFI44L	-1.19866	0.00331966	0.0189897
IL12RB2	-1.23382	0.00333196	0.0190402
ENO3	-1.02593	0.00342507	0.0194546
CCL25	1.07038	0.00343768	0.0195064
LRRC18	1.30218	0.00349266	0.0197332
TNN	-1.01467	0.00350324	0.0197659
NR4A3	-1.07402	0.00354052	0.019921
IGHG1	-1.00603	0.00371	0.020586
RSPH1	1.00312	0.00371578	0.0206014
LRFN5	-1.07391	0.00382919	0.0211072
RND2	-1.00022	0.00383083	0.0211092
MS4A14	1.25292	0.00393983	0.0215769
RAB38	1.05646	0.00403107	0.0219633
NCAM2	-1.28522	0.00409628	0.0221868
ODF3L1	-1.29125	0.00415502	0.0224534
SALL4	-1.1182	0.00416977	0.0224968
SULT1E1	-1.28142	0.00422927	0.0227504
SAA1	1.65306	0.00423911	0.0227885
ANXA8	1.00461	0.00429075	0.0229838
ASB15	-1.09259	0.00430334	0.0230052
IL20RB	-1.0367	0.00437084	0.0232556
DEFB107A	-1.30782	0.00439814	0.0233694
LYZ	1.23499	0.00445543	0.0236206
DOC2B	-1.07837	0.00466757	0.0244495
EMILIN3	-1.18307	0.00495809	0.0256191
ESRP1	1.09796	0.00506181	0.0260166
C20orf197	-1.14037	0.00514715	0.0263486
HJURP	1.38066	0.00520645	0.0265616
CCL18	1.18731	0.00522673	0.0266081
GABRA6	-1.10893	0.00535512	0.027094
LRRC16B	-1.09382	0.00538324	0.0271863
MT1H	-1.2586	0.00544432	0.0274444
NAT14	1.16423	0.00546164	0.0275097
TRIM63	-1.02666	0.00550405	0.0276526
FBLN2	1.37662	0.00556477	0.0278559
PTPRT	-1.14356	0.00587183	0.0290234
COL16A1	1.00102	0.00598114	0.0294227
MNX1	1.19166	0.00621231	0.0302891
CHAF1B	1.19071	0.00648758	0.0313076
ZNF439	1.06766	0.00664463	0.0317868
CHAC1	-1.39385	0.00694655	0.0329164
LYPD1	1.2642	0.00696356	0.0329764
IGSF21	1.25918	0.00724329	0.0339932
SPC25	1.08539	0.00727836	0.0340972
C9orf50	-1.26704	0.00745199	0.0347234
CLGN	1.45865	0.00747649	0.0347884
C6orf201	-1.03112	0.0076019	0.0352132
TAS2R7	-1.05952	0.00782293	0.0359652
TPPP3	1.20353	0.00788227	0.0361468
KRTAP4-4	-1.04573	0.00819091	0.0371589
CA9	1.16932	0.00829286	0.0374677
CTH	-1.1139	0.00878116	0.03917
GSTT2	-1.26252	0.00900074	0.0398078
SPINK6	-1.08198	0.00903562	0.0398422
HAMP	-1.1201	0.00912095	0.0401113
LOC51145	-1.12439	0.00926129	0.0405771
ACOT6	1.07025	0.00930252	0.0407146
HIST1H2AM	1.1051	0.0093526	0.0408687
MEP1B	-1.01437	0.00938145	0.0409623
HEPACAM	-1.04171	0.00940418	0.0410502
TCTEX1D1	-1.15861	0.009555	0.0415333
TNFRSF17	-1.06695	0.00991169	0.0426834
CFHR3	-1.80169	0.009912	0.0426834
GEM	1.09377	0.0100935	0.0432588
CYP7A1	-2.27483	0.0102877	0.043909
CRCT1	1.26106	0.0103367	0.0440837
FGF19	1.32701	0.0104468	0.0443928
MN1	1.01389	0.0108231	0.0455463
NOD2	1.11701	0.0112469	0.0469349
UROC1	-1.00361	0.0114272	0.0474356
HEATR4	-1.0979	0.0114594	0.0475216
MYH3	-1.12748	0.0115615	0.0478584
LIMS3	1.18043	0.0117111	0.0482742
FOXM1	1.18423	0.0119059	0.0489061
MARCO	-1.00145	0.0124285	0.0504506
CFHR4	-1.40237	0.0124709	0.0505108
OR5K1	-1.06417	0.0127261	0.051253
VNN2	1.01271	0.0127287	0.051253
OR2W1	-1.15111	0.0131854	0.0526046
C11orf40	-1.07961	0.0141277	0.0552875
OR7A17	-1.01038	0.0142382	0.0555956
FAM3B	1.46972	0.0143187	0.0558571
FLJ16779	-1.12088	0.0143478	0.0558949
PVALB	-1.03509	0.0149548	0.0576286
MAGEB18	1.08901	0.0150602	0.0579284
GZMK	-1.00204	0.0155296	0.0592235
NPSA	1.03268	0.015762	0.0598382
MB	-1.00413	0.0159083	0.0601947
ANKRD52	1.03425	0.0160937	0.0606738
CLEC1B	-1.1022	0.0162337	0.061017
HERC2P3	-1.16058	0.0165586	0.0620018
GLS2	-1.13647	0.0166491	0.062256
PAGE4	1.23433	0.0171465	0.0636543
GCNT3	1.03986	0.0174937	0.0646963
IL27	-1.04136	0.0183635	0.0670269
DUSP4	1.0006	0.0186675	0.067747
COMP	1.14816	0.0189426	0.0685647
MYF6	1.01777	0.0197402	0.0708151
FBXL2	1.01164	0.0207546	0.0733329
PPBP	1.06286	0.0209915	0.0739542
SUSD5	-1.02675	0.0218259	0.0759907
BHMT	-1.02544	0.0236272	0.0806246
MC5R	-1.00295	0.0249846	0.0839379
C2CD4A	1.10616	0.0280614	0.091412
CYP3A7	1.08637	0.0322676	0.100593
CALML6	1.03317	0.0337876	0.10397
GSTA1	-1.02122	0.0397103	0.117054
UPP2	-1.18279	0.0399308	0.117481
