# Supplementary material for: Identification of biomarkers co-associated with M1 macrophages, ferroptosis and cuproptosis in alcoholic hepatitis by bioinformatics and experimental verification
Source: Front Immunol. 2023 Apr 6;14:1146693. doi: 10.3389/fimmu.2023.1146693 (PMC10117880; doi:10.3389/fimmu.2023.1146693)
Supplement: Supplementary file 7 [file Table_6.xlsx]

## Sheet: GO
Table S6. GO terms and KEGG pathways enriched in 27 candidate genes
ID	Description	BgRatio	pvalue	p.adjust	qvalue	geneID	Count
GO:0030199	collagen fibril organization	62/18800	6.17667e-15	2.94627e-12	2.06756e-12	ADAMTS2/AEBP1/COL1A1/COL1A2/COL3A1/COL5A1/LOXL1/LUM	8
GO:0030198	extracellular matrix organization	307/18800	3.80644e-14	5.05088e-12	3.54448e-12	ADAMTS2/AEBP1/CCDC80/COL1A1/COL1A2/COL3A1/COL4A1/COL4A2/COL5A1/LOXL1/LUM	11
GO:0043062	extracellular structure organization	308/18800	3.94488e-14	5.05088e-12	3.54448e-12	ADAMTS2/AEBP1/CCDC80/COL1A1/COL1A2/COL3A1/COL4A1/COL4A2/COL5A1/LOXL1/LUM	11
GO:0045229	external encapsulating structure organization	310/18800	4.23554e-14	5.05088e-12	3.54448e-12	ADAMTS2/AEBP1/CCDC80/COL1A1/COL1A2/COL3A1/COL4A1/COL4A2/COL5A1/LOXL1/LUM	11
GO:0043588	skin development	296/18800	6.14765e-08	5.86486e-06	4.11569e-06	ADAMTS2/CDH11/COL1A1/COL1A2/COL3A1/COL5A1/PALLD	7
GO:0038063	collagen-activated tyrosine kinase receptor signaling pathway	12/18800	3.9912e-07	3.17301e-05	2.22667e-05	COL1A1/COL4A1/COL4A2	3
GO:0061448	connective tissue development	260/18800	7.21287e-07	4.91505e-05	3.44916e-05	COL1A1/COL3A1/COL5A1/EFEMP1/MGP/TIMP1	6
GO:0038065	collagen-activated signaling pathway	17/18800	1.22849e-06	7.32485e-05	5.14024e-05	COL1A1/COL4A1/COL4A2	3
GO:0071230	cellular response to amino acid stimulus	75/18800	2.33646e-06	0.000123832	8.68999e-05	COL1A1/COL1A2/COL3A1/COL4A1	4
GO:0071229	cellular response to acid chemical	85/18800	3.85922e-06	0.000179079	0.000125669	COL1A1/COL1A2/COL3A1/COL4A1	4
GO:0051216	cartilage development	195/18800	4.1297e-06	0.000179079	0.000125669	COL1A1/COL3A1/EFEMP1/MGP/TIMP1	5
GO:0032963	collagen metabolic process	101/18800	7.67661e-06	0.000305145	0.000214137	ADAMTS2/COL1A1/COL1A2/COL5A1	4
GO:0043200	response to amino acid	114/18800	1.24079e-05	0.000455276	0.000319492	COL1A1/COL1A2/COL3A1/COL4A1	4
GO:0071560	cellular response to transforming growth factor beta stimulus	252/18800	1.43515e-05	0.000488976	0.000343141	COL1A1/COL1A2/COL3A1/COL4A2/FBN1	5
GO:0071559	response to transforming growth factor beta	258/18800	1.60765e-05	0.000511233	0.00035876	COL1A1/COL1A2/COL3A1/COL4A2/FBN1	5
GO:0001101	response to acid chemical	129/18800	2.02114e-05	0.000602552	0.000422843	COL1A1/COL1A2/COL3A1/COL4A1	4
GO:0071604	transforming growth factor beta production	43/18800	2.18147e-05	0.000612096	0.000429541	COL3A1/ITGAV/LUM	3
GO:0035987	endodermal cell differentiation	46/18800	2.67658e-05	0.000709293	0.000497749	COL4A2/COL5A1/ITGAV	3
GO:0001706	endoderm formation	55/18800	4.59108e-05	0.0011526	0.000808844	COL4A2/COL5A1/ITGAV	3
GO:0048563	post-embryonic animal organ morphogenesis	10/18800	6.9847e-05	0.00166585	0.00116902	EFEMP1/FBN1	2
GO:0043589	skin morphogenesis	11/18800	8.5302e-05	0.00193757	0.0013597	COL1A1/COL1A2	2
GO:0007492	endoderm development	78/18800	0.000130592	0.00283147	0.00198699	COL4A2/COL5A1/ITGAV	3
GO:0009886	post-embryonic animal morphogenesis	14/18800	0.000140806	0.0029202	0.00204926	EFEMP1/FBN1	2
GO:0032905	transforming growth factor beta1 production	15/18800	0.000162342	0.00310293	0.0021775	COL3A1/LUM	2
GO:0001503	ossification	420/18800	0.000162627	0.00310293	0.0021775	CDH11/COL1A1/COL1A2/MGP/VCAN	5
GO:0042060	wound healing	429/18800	0.000179527	0.00329363	0.00231132	COL1A1/COL3A1/COL5A1/F13A1/TIMP1	5
GO:0048569	post-embryonic animal organ development	17/18800	0.000209944	0.003709	0.00260281	EFEMP1/FBN1	2
GO:0007229	integrin-mediated signaling pathway	107/18800	0.000332546	0.00566516	0.00397555	COL3A1/ITGAV/TIMP1	3
GO:0001704	formation of primary germ layer	123/18800	0.000500273	0.00822864	0.00577448	COL4A2/COL5A1/ITGAV	3
GO:0062023	collagen-containing extracellular matrix	429/19594	3.72414e-26	3.09104e-24	1.96007e-24	ADAMTS2/AEBP1/CCDC80/COL1A1/COL1A2/COL3A1/COL4A1/COL4A2/COL5A1/COL6A3/EFEMP1/F13A1/FBN1/LOXL1/LUM/MGP/THBS2/TIMP1/VCAN	19
GO:0098644	complex of collagen trimers	22/19594	6.79946e-16	2.82177e-14	1.78933e-14	COL1A1/COL1A2/COL3A1/COL4A1/COL4A2/COL5A1/LUM	7
GO:0005581	collagen trimer	86/19594	2.04659e-13	5.66225e-12	3.59052e-12	COL1A1/COL1A2/COL3A1/COL4A1/COL4A2/COL5A1/COL6A3/LUM	8
GO:0005604	basement membrane	95/19594	4.65199e-13	9.65287e-12	6.12103e-12	CCDC80/COL4A1/COL4A2/COL5A1/FBN1/LOXL1/THBS2/TIMP1	8
GO:0005583	fibrillar collagen trimer	12/19594	2.64059e-12	3.65282e-11	2.31631e-11	COL1A1/COL1A2/COL3A1/COL5A1/LUM	5
GO:0098643	banded collagen fibril	12/19594	2.64059e-12	3.65282e-11	2.31631e-11	COL1A1/COL1A2/COL3A1/COL5A1/LUM	5
GO:0005788	endoplasmic reticulum lumen	311/19594	5.83723e-12	6.92128e-11	4.38889e-11	COL1A1/COL1A2/COL3A1/COL4A1/COL4A2/COL5A1/COL6A3/FBN1/TIMP1/VCAN	10
GO:0031091	platelet alpha granule	91/19594	7.03987e-06	7.30386e-05	4.63149e-05	ALDOA/F13A1/THBS2/TIMP1	4
GO:0031093	platelet alpha granule lumen	67/19594	0.000105396	0.000971982	0.000616349	ALDOA/F13A1/TIMP1	3
GO:0005201	extracellular matrix structural constituent	172/18410	4.07699e-23	3.34313e-21	1.88829e-21	AEBP1/COL1A1/COL1A2/COL3A1/COL4A1/COL4A2/COL5A1/COL6A3/EFEMP1/FBN1/LUM/MGP/THBS2/VCAN	14
GO:0030020	extracellular matrix structural constituent conferring tensile strength	41/18410	5.32896e-14	2.18488e-12	1.23408e-12	COL1A1/COL1A2/COL3A1/COL4A1/COL4A2/COL5A1/COL6A3	7
GO:0048407	platelet-derived growth factor binding	11/18410	1.10912e-12	3.03159e-11	1.71232e-11	COL1A1/COL1A2/COL3A1/COL4A1/COL5A1	5
GO:0019838	growth factor binding	139/18410	2.0004e-08	4.10082e-07	2.31625e-07	COL1A1/COL1A2/COL3A1/COL4A1/COL5A1/ITGAV	6
GO:0002020	protease binding	136/18410	7.7583e-07	1.27236e-05	7.18663e-06	COL1A1/COL1A2/COL3A1/ITGAV/TIMP1	5
GO:0005539	glycosaminoglycan binding	234/18410	1.10916e-05	0.000151585	8.5619e-05	CCDC80/COL5A1/FBN1/THBS2/VCAN	5
GO:0005178	integrin binding	156/18410	4.6187e-05	0.000541047	0.000305598	COL3A1/COL5A1/FBN1/ITGAV	4
GO:0008201	heparin binding	168/18410	6.16496e-05	0.000631909	0.000356919	CCDC80/COL5A1/FBN1/THBS2	4
GO:1901681	sulfur compound binding	267/18410	0.000365681	0.00303642	0.00171505	CCDC80/COL5A1/FBN1/THBS2	4
GO:0030021	extracellular matrix structural constituent conferring compression resistance	22/18410	0.000370295	0.00303642	0.00171505	LUM/VCAN	2
GO:0001968	fibronectin binding	31/18410	0.000740078	0.00551695	0.00311612	CCDC80/ITGAV	2

## Sheet: KEGG
ID	Description	BgRatio	pvalue	p.adjust	qvalue	geneID	Count
hsa04512	ECM-receptor interaction	88/8219	7.60157e-11	2.35649e-09	1.28026e-09	COL1A1/COL1A2/COL4A1/COL4A2/COL6A3/ITGAV/THBS2	7
hsa04974	Protein digestion and absorption	103/8219	2.34208e-10	3.63023e-09	1.97228e-09	COL1A1/COL1A2/COL3A1/COL4A1/COL4A2/COL5A1/COL6A3	7
hsa04510	Focal adhesion	201/8219	2.56989e-08	2.65556e-07	1.44275e-07	COL1A1/COL1A2/COL4A1/COL4A2/COL6A3/ITGAV/THBS2	7
hsa04933	AGE-RAGE signaling pathway in diabetic complications	100/8219	6.57455e-07	4.05823e-06	2.20481e-06	COL1A1/COL1A2/COL3A1/COL4A1/COL4A2	5
hsa05146	Amoebiasis	102/8219	7.25867e-07	4.05823e-06	2.20481e-06	COL1A1/COL1A2/COL3A1/COL4A1/COL4A2	5
hsa05165	Human papillomavirus infection	331/8219	7.85463e-07	4.05823e-06	2.20481e-06	COL1A1/COL1A2/COL4A1/COL4A2/COL6A3/ITGAV/THBS2	7
hsa04151	PI3K-Akt signaling pathway	354/8219	1.237e-06	5.47816e-06	2.97625e-06	COL1A1/COL1A2/COL4A1/COL4A2/COL6A3/ITGAV/THBS2	7
hsa04926	Relaxin signaling pathway	129/8219	2.33323e-06	9.04125e-06	4.91206e-06	COL1A1/COL1A2/COL3A1/COL4A1/COL4A2	5
hsa05205	Proteoglycans in cancer	205/8219	0.000413355	0.00142378	0.000773529	COL1A1/COL1A2/ITGAV/LUM	4
hsa05222	Small cell lung cancer	92/8219	0.000560245	0.00173676	0.00094357	COL4A1/COL4A2/ITGAV	3
hsa04611	Platelet activation	124/8219	0.00133575	0.00376438	0.00204517	COL1A1/COL1A2/COL3A1	3
