# Supplementary material for: Identification of biomarkers co-associated with M1 macrophages, ferroptosis and cuproptosis in alcoholic hepatitis by bioinformatics and experimental verification
Source: Front Immunol. 2023 Apr 6;14:1146693. doi: 10.3389/fimmu.2023.1146693 (PMC10117880; doi:10.3389/fimmu.2023.1146693)
Supplement: Supplementary file 8 [file Table_7.xlsx]

## Sheet: Sheet1
Table S7：LASSO coefficients
Gene	Coefficient
ALDOA	0.010292
COL3A1	0.011283
LUM	0.014427
THBS2	0.048676
TIMP1	0.104585
